# Supplementary material for: Inflammatory bowel disease increases the risk of hepatobiliary pancreatic cancer: A two‐sample Mendelian randomization analysis of European and East Asian populations
Source: Cancer Med. 2023 May 15;12(12):13599–609. doi: 10.1002/cam4.6057 (PMC10315785; doi:10.1002/cam4.6057)
Supplement: Supplementary file 3 — Table S1–S6. [file CAM4-12-13599-s001.xlsx]

## Sheet: Table. S1
Table S1 Characteristics of selected SNPs for Inflammatory bowel disease in European populations
chr.exposure	samplesize.exposure	pos.exposure	SNP	beta.exposure	se.exposure	pval.exposure	effect_allele.exposure	other_allele.exposure	eaf.exposure
1	65642	20165971	rs7523442	0.124537	0.00990061	2.76439e-36	T	C	0.5356
1	65642	92554283	rs34856868	-0.195275	0.0340546	9.79873e-09	A	G	0.03159
1	65642	197701279	rs2488397	0.09881	0.0121644	4.55302e-16	C	G	0.2037
1	65642	8150638	rs72634258	-0.126877	0.0139965	1.24652e-19	C	T	0.1757
1	65642	155181843	rs2974935	0.0687256	0.0100715	8.86748e-12	T	G	0.4948
1	65642	172866210	rs12411259	0.0669054	0.0115117	6.17504e-09	A	G	0.2401
1	65642	200874229	rs35730213	-0.159624	0.0113656	8.33489e-45	C	G	0.2807
1	65642	206943968	rs3024493	0.196922	0.0131753	1.64778e-50	A	C	0.1572
1	65642	1247494	rs12103	-0.0867354	0.0130755	3.2802e-11	C	T	0.8166
1	65642	67731368	rs7547569	-0.6472	0.0232516	1.65196e-170	C	T	0.06675
1	65642	160854526	rs2297559	0.0741659	0.0110454	1.88495e-11	A	G	0.6822
1	65642	67652984	rs6588248	0.0819867	0.0099185	1.38484e-16	G	T	0.5297
1	65642	161472158	rs10800309	-0.132111	0.010405	6.1546e-37	G	A	0.6578
2	65642	25097644	rs13407913	0.0917072	0.00988181	1.6885e-20	G	A	0.4306
2	65642	43809347	rs78487399	-0.132093	0.0163913	7.71081e-16	C	G	0.90326
2	65642	191931464	rs1517352	0.0778816	0.0102944	3.86545e-14	C	A	0.6048
2	65642	234172846	rs6708373	0.134178	0.0099341	1.42561e-41	G	A	0.5277
2	65642	61204856	rs7608910	0.126444	0.0100484	2.59956e-36	G	A	0.3909
2	65642	145481827	rs11691685	-0.122467	0.0187977	7.26942e-11	G	A	0.08024
2	65642	241586960	rs6745185	0.0698267	0.0115253	1.37322e-09	G	T	0.7389
2	65642	27741237	rs780094	-0.0783055	0.00996426	3.88329e-15	C	T	0.6051
2	65642	102984279	rs1420098	-0.0952951	0.0102776	1.82516e-20	C	T	0.3877
2	65642	199543967	rs72924296	-0.0638392	0.0112629	1.44391e-08	G	A	0.2696
2	65642	65667272	rs6740462	0.0799597	0.0116057	5.59114e-12	A	C	0.7378
2	65642	163124051	rs1990760	-0.0671151	0.0107006	3.56246e-10	T	C	0.6085
2	65642	219121663	rs11677953	0.0790564	0.0100145	2.92213e-15	A	G	0.3969
2	65642	231161026	rs35256947	0.0821647	0.0113176	3.87347e-13	C	T	0.2594
3	65642	49697459	rs9836291	0.160867	0.0105244	9.61391e-53	A	G	0.2878
3	65642	18765978	rs11713774	0.0942858	0.0142704	3.91922e-11	C	T	0.1427
4	65642	26132361	rs4692386	0.0579752	0.0101746	1.21194e-08	C	T	0.593
4	65642	123161619	rs7657746	-0.0868542	0.0118004	1.83485e-13	G	A	0.244
4	65642	102739980	rs13107612	0.0732561	0.0108741	1.61994e-11	T	C	0.2969
4	65642	106071064	rs974801	-0.0727718	0.0101382	7.07457e-13	G	A	0.3799
5	65642	10689562	rs3776414	0.0773716	0.0101613	2.65033e-14	G	T	0.3756
5	65642	40414886	rs7711427	0.174764	0.0101797	4.62914e-66	C	A	0.613
5	65642	71693899	rs4703855	-0.0710611	0.0109034	7.15649e-11	T	C	0.2998
5	65642	158822929	rs36048684	-0.0941465	0.0159649	3.69939e-09	A	T	0.1107
5	65642	176788570	rs4976646	0.0730113	0.0104794	3.23445e-12	C	T	0.3415
5	65642	40521892	rs79980175	-0.0953162	0.0148313	1.30404e-10	C	A	0.136
5	65642	72539850	rs34804116	-0.0574631	0.0104322	3.62402e-08	A	C	0.3867
5	65642	141526057	rs181826	0.0820444	0.0104471	4.05229e-15	A	C	0.6266
5	65642	96252803	rs1363907	0.0815026	0.0104086	4.86519e-15	A	G	0.4212
5	65642	131669161	rs272882	0.166117	0.0108875	1.46656e-52	T	G	0.6733
5	65642	158620079	rs71593329	-0.0978042	0.0126731	1.18659e-14	G	T	0.1998
5	65642	158827769	rs56167332	0.155855	0.0104967	7.16638e-50	A	C	0.3375
6	65642	21438889	rs6456426	-0.0643405	0.0099028	8.18276e-11	A	C	0.4984
6	65642	31274380	rs9264942	0.094692	0.0107773	1.54703e-18	C	T	0.3529
6	65642	32626272	rs9273363	-0.193129	0.0120075	3.30217e-58	A	C	0.2748
6	65642	90973159	rs1847472	-0.0672805	0.0108961	6.62857e-10	A	C	0.3421
6	65642	111948621	rs11758694	0.107782	0.0160257	1.74864e-11	A	T	0.09938
6	65642	128245765	rs13204742	0.0916208	0.0147604	5.39312e-10	T	G	0.1267
6	65642	14715882	rs1267499	0.0821443	0.0125131	5.21555e-11	C	T	0.81
6	65642	31547611	rs769177	0.260903	0.0285603	6.5283e-20	T	C	0.02548
6	65642	137959235	rs6933404	0.0957518	0.0122643	5.83848e-15	C	T	0.2108
6	65642	138087506	rs62434177	-0.179105	0.031375	1.13951e-08	A	G	0.03236
6	65642	167392174	rs9457247	0.089151	0.0102086	2.48085e-18	T	C	0.5398
6	65642	382559	rs7773324	0.061818	0.0106192	5.83687e-09	A	G	0.6002
6	65642	20657345	rs2328546	0.0940162	0.0126938	1.29718e-13	C	T	0.8014
6	65642	106449085	rs11152949	0.105057	0.0106717	7.2477e-23	G	A	0.3195
7	65642	26852053	rs3801835	0.064107	0.0106005	1.47058e-09	T	C	0.3447
7	65642	107480126	rs6466198	0.0841312	0.0102451	2.17771e-16	T	A	0.386
7	65642	148220448	rs2538470	-0.0675599	0.0101646	2.99916e-11	G	A	0.6378
7	65642	2869985	rs1182188	-0.0659028	0.0108086	1.07912e-09	C	T	0.2989
7	65642	50175654	rs12718244	0.0761709	0.0100437	3.35274e-14	A	G	0.4081
7	65642	98750379	rs2395022	-0.181635	0.0233963	8.26799e-15	C	A	0.95885
8	65642	49129242	rs7011507	-0.0846011	0.0150825	2.03222e-08	A	G	0.1233
8	65642	90875918	rs7015630	-0.0627799	0.0113167	2.89694e-08	C	T	0.2657
8	65642	126536137	rs10956252	0.0834795	0.0101714	2.26204e-16	G	C	0.6189
8	65642	129567181	rs6651252	-0.0908484	0.014833	9.08239e-10	C	T	0.13
9	65642	4981602	rs10758669	-0.148762	0.0102138	4.69894e-48	A	C	0.6504
9	65642	117569046	rs7848647	0.13239	0.0106897	3.15791e-35	C	T	0.6746
9	65642	93928416	rs4743820	0.0639523	0.0108526	3.79656e-09	T	C	0.7019
9	65642	139271850	rs11793497	0.156206	0.0100484	1.70844e-54	G	A	0.423
10	65642	35466185	rs34779708	0.106679	0.0102408	2.073e-25	G	T	0.3512
10	65642	94432000	rs2497318	-0.0635464	0.00989735	1.35781e-10	T	C	0.4504
10	65642	30691503	rs2050392	0.0691178	0.0102921	1.87241e-11	A	G	0.6003
10	65642	81046453	rs1250566	-0.100894	0.0110038	4.7698e-20	A	G	0.3161
10	65642	104264107	rs2274351	0.0604993	0.0104442	6.93043e-09	T	C	0.5373
10	65642	6081230	rs12722515	-0.0989022	0.0142955	4.56773e-12	A	C	0.1627
10	65642	59972299	rs2153283	-0.0859637	0.0127458	1.53568e-11	A	C	0.217
10	65642	64445564	rs10761659	0.153811	0.0100347	4.9705e-53	G	A	0.5399
10	65642	75658349	rs2688608	0.062403	0.00988642	2.75467e-10	T	G	0.557
10	65642	101286480	rs6584281	-0.164639	0.00992861	9.36268e-62	G	A	0.5188
11	65642	3059360	rs12796489	-0.760367	0.0432241	2.87276e-69	A	C	0.02286
11	65642	60776209	rs11230563	-0.081194	0.0105845	1.70608e-14	T	C	0.348
11	65642	76299649	rs11236797	0.150864	0.00996698	9.31751e-52	A	C	0.4444
11	65642	64150370	rs559928	0.094388	0.0129645	3.32583e-13	C	T	0.8128
11	65642	114429934	rs648541	-0.0648616	0.0106716	1.21728e-09	G	A	0.3409
12	65642	40669826	rs10878302	0.112429	0.0192561	5.26393e-09	A	T	0.92855
12	65642	40531691	rs1388585	-0.30489	0.031707	6.8533e-22	A	G	0.98081
12	65642	68503836	rs12318183	0.109531	0.01008	1.66994e-27	A	C	0.3854
12	65642	111884608	rs3184504	-0.0600317	0.00989211	1.28988e-09	C	T	0.5074
13	65642	41013977	rs941823	0.0830172	0.0115361	6.18728e-13	C	T	0.7509
13	65642	100036418	rs9557207	-0.0878448	0.0120782	3.5156e-13	G	A	0.2231
13	65642	27528347	rs12585310	0.0706485	0.0107636	5.24928e-11	A	G	0.3136
13	65642	44484706	rs6561151	0.1	0.0118661	3.53346e-17	A	G	0.2235
14	65642	75741751	rs1569328	-0.0809722	0.0136766	3.20959e-09	T	C	0.1702
14	65642	69271784	rs10142466	-0.0580054	0.010146	1.08365e-08	G	A	0.5065
14	65642	88444752	rs55808324	0.141213	0.016844	5.13452e-17	A	G	0.09318
15	65642	67442596	rs17293632	0.107165	0.0116106	2.70894e-20	T	C	0.2364
15	65642	38869666	rs17651741	0.0702476	0.0126505	2.80892e-08	A	G	0.191
16	65642	50508101	rs6500315	0.0766082	0.0118778	1.12065e-10	G	A	0.7753
16	65642	28865042	rs62037363	0.0987549	0.0102618	6.36209e-22	C	T	0.3911
16	65642	11365500	rs367569	-0.0958166	0.011275	1.92664e-17	T	C	0.2891
16	65642	50725193	rs7194886	-0.126026	0.0100135	2.53338e-36	T	C	0.4357
16	65642	50846832	rs2270395	0.0778411	0.0118554	5.17249e-11	T	C	0.7616
16	65642	86014881	rs11641016	-0.111288	0.0133908	9.50605e-17	G	C	0.1973
17	65642	38023745	rs4795397	0.138343	0.00996661	8.30233e-44	G	A	0.4713
17	65642	40514201	rs744166	-0.100017	0.0102076	1.14446e-22	G	A	0.4204
17	65642	32570547	rs9889296	-0.104999	0.0112854	1.35301e-20	A	G	0.2723
17	65642	57963537	rs1292053	0.0701035	0.00982936	9.88781e-13	G	A	0.442
17	65642	70642923	rs17780256	-0.083427	0.0125693	3.19374e-11	C	A	0.1927
18	65642	46395022	rs7240004	-0.0665215	0.0102898	1.01436e-10	G	A	0.3795
18	65642	67561508	rs67643815	-0.0629092	0.0101798	6.41889e-10	T	G	0.5342
18	65642	12778715	rs2847278	-0.144528	0.0132236	8.32722e-28	T	C	0.841
19	65642	10525181	rs35164067	-0.11754	0.0127318	2.65705e-20	A	G	0.2039
19	65642	10714058	rs7253253	-0.134424	0.02313	6.18586e-09	T	G	0.95432
19	65642	1124031	rs2024092	0.106813	0.0121076	1.1246e-18	A	G	0.2162
19	65642	33731551	rs17694108	0.0857629	0.0111165	1.21032e-14	A	G	0.2797
19	65642	49206172	rs516246	0.0755599	0.0101797	1.14842e-13	T	C	0.4652
20	65642	1682037	rs6111031	-0.264091	0.0147557	1.23225e-71	T	C	0.1591
20	65642	48955424	rs913678	-0.0691643	0.0105418	5.34687e-11	C	T	0.3293
20	65642	31348750	rs6058869	0.0556615	0.0100037	2.63494e-08	T	C	0.3991
20	65642	44740196	rs6074022	-0.0742587	0.0114338	8.32339e-11	T	C	0.7497
20	65642	62329099	rs6062496	0.123216	0.0102312	2.10814e-33	A	G	0.5694
20	65642	57824309	rs259964	-0.0674584	0.00983489	6.92947e-12	G	A	0.5414
21	65642	40466744	rs2836883	-0.168413	0.0115451	3.37831e-48	A	G	0.2728
21	65642	16806709	rs1297258	-0.114524	0.0100654	5.37898e-30	T	C	0.4249
21	65642	45614860	rs8127691	-0.114259	0.0100818	8.97842e-30	C	T	0.6132
22	65642	39660829	rs2143178	-0.176684	0.0137017	4.79954e-38	C	T	0.1658

## Sheet: Table. S2
Table S2 Characteristics of selected SNPs for Crohn's disease in European populations
chr.exposure	samplesize.exposure	pos.exposure	SNP	beta.exposure	se.exposure	pval.exposure	effect_allele.exposure	other_allele.exposure	eaf.exposure
1	51874	67862986	rs17129991	-0.284461	0.0450901	2.81365e-10	T	C	0.02246
1	51874	78623626	rs17391694	-0.119051	0.0199954	2.61818e-09	T	C	0.1226
1	51874	155181843	rs2974935	0.0755507	0.0121937	5.79522e-10	T	G	0.4948
1	51874	161472158	rs10800309	-0.0904086	0.0126389	8.47813e-13	G	A	0.6578
1	51874	186875459	rs10798069	-0.070387	0.0119822	4.24717e-09	T	G	0.4925
1	51874	114303808	rs6679677	-0.185152	0.0220556	4.66659e-17	A	C	0.09755
1	51874	120437884	rs2641348	-0.121336	0.0198422	9.65162e-10	G	A	0.1077
1	51874	172866210	rs12411259	0.134364	0.0137443	1.42758e-22	A	G	0.2401
1	51874	206939904	rs3024505	0.165311	0.0159634	3.94548e-25	A	G	0.1573
1	51874	197559324	rs6702421	0.110194	0.0141395	6.52529e-15	T	C	0.2255
1	51874	67681669	rs7517847	-0.335814	0.0124758	1.37721e-159	G	T	0.4352
1	51874	200874229	rs35730213	-0.151105	0.0138184	7.8361e-28	C	G	0.2807
1	51874	8051241	rs36016881	-0.108961	0.0170379	1.60313e-10	G	A	0.1754
2	51874	43777964	rs77981966	0.182656	0.0222451	2.1923e-16	T	C	0.07271
2	51874	102939036	rs13001325	-0.122687	0.0125708	1.67687e-22	T	C	0.3757
2	51874	145481827	rs11691685	-0.157687	0.0233162	1.35176e-11	G	A	0.08024
2	51874	191931464	rs1517352	0.0800097	0.0124517	1.31362e-10	C	A	0.6048
2	51874	219110625	rs6738394	0.0777406	0.011991	8.97635e-11	A	G	0.4519
2	51874	231148128	rs12694846	0.115366	0.0136242	2.50092e-17	G	A	0.2593
2	51874	61204856	rs7608910	0.120609	0.0121405	2.94917e-23	G	A	0.3909
2	51874	234161583	rs6738490	0.226164	0.0120892	4.25794e-78	C	T	0.5274
2	51874	25097644	rs13407913	0.114508	0.0119519	9.63607e-22	G	A	0.4306
2	51874	27741237	rs780094	-0.116483	0.0120611	4.55722e-22	C	T	0.6051
2	51874	242737341	rs35320439	0.0840555	0.0137546	9.89464e-10	C	T	0.3104
2	51874	65667272	rs6740462	0.099737	0.0141387	1.7362e-12	A	C	0.7378
3	51874	18765978	rs11713774	0.132662	0.0171654	1.08868e-14	C	T	0.1427
3	51874	49721532	rs3197999	0.155114	0.0128775	2.05211e-33	A	G	0.2812
4	51874	48363245	rs7438704	0.0839019	0.0126601	3.41979e-11	G	A	0.6435
4	51874	123184411	rs6827756	-0.0789645	0.0125632	3.27002e-10	C	T	0.6251
5	51874	96252803	rs1363907	0.102575	0.0125984	3.89135e-16	A	G	0.4212
5	51874	10689562	rs3776414	0.0888353	0.012297	5.04313e-13	G	T	0.3756
5	51874	40414886	rs7711427	0.24803	0.0124713	5.16535e-88	C	A	0.613
5	51874	40521892	rs79980175	-0.134258	0.0182147	1.69551e-13	C	A	0.136
5	51874	55440730	rs71624119	-0.0923221	0.0149485	6.574e-10	A	G	0.2422
5	51874	71693899	rs4703855	-0.073261	0.0132248	3.03054e-08	T	C	0.2998
5	51874	131778452	rs17622378	0.190197	0.0120781	7.17133e-56	G	A	0.4186
5	51874	72539850	rs34804116	-0.0939086	0.0126747	1.27145e-13	A	C	0.3867
5	51874	141526057	rs181826	0.0995948	0.0127047	4.53419e-15	A	C	0.6266
5	51874	158824174	rs17388425	-0.157253	0.0172142	6.53582e-20	G	C	0.1598
5	51874	173373948	rs56163845	-0.091908	0.0134853	9.3994e-12	G	A	0.3096
6	51874	31274380	rs9264942	0.150794	0.0128298	6.77798e-32	C	T	0.3529
6	51874	382559	rs7773324	0.078744	0.012909	1.06106e-09	A	G	0.6002
6	51874	90973159	rs1847472	-0.0853854	0.0132299	1.08971e-10	A	C	0.3421
6	51874	167392174	rs9457247	0.123663	0.0124045	2.07922e-23	T	C	0.5398
6	51874	20728731	rs6908425	0.103988	0.0150464	4.80839e-12	C	T	0.7843
6	51874	21438889	rs6456426	-0.0991795	0.0119962	1.3671e-16	A	C	0.4984
6	51874	106449085	rs11152949	0.133849	0.0128549	2.17921e-25	G	A	0.3195
6	51874	32186245	rs438475	0.159076	0.0172814	3.41507e-20	A	G	0.1322
6	51874	14715257	rs1267501	0.0871787	0.0151984	9.69059e-09	C	T	0.8106
6	51874	32406342	rs3129871	-0.087922	0.0130803	1.79556e-11	C	A	0.6601
6	51874	128280358	rs9491892	0.137869	0.0163762	3.80102e-17	G	T	0.1496
6	51874	159490436	rs212388	-0.102377	0.0124319	1.79515e-16	T	C	0.6043
7	51874	26892531	rs3801810	0.105079	0.01402	6.63285e-14	A	G	0.2337
7	51874	50304461	rs1456896	0.0977081	0.0131392	1.03467e-13	T	C	0.6894
7	51874	98750379	rs2395022	-0.177152	0.0281553	3.1348e-10	C	A	0.95885
7	51874	148220448	rs2538470	-0.0749643	0.0122847	1.04597e-09	G	A	0.6378
7	51874	28154384	rs7786444	0.112085	0.0183382	9.83354e-10	T	C	0.1163
8	51874	90875918	rs7015630	-0.0842498	0.0137523	8.99974e-10	C	T	0.2657
8	51874	129567181	rs6651252	-0.149029	0.0183017	3.86011e-16	C	T	0.13
8	51874	126536137	rs10956252	0.118641	0.0123641	8.34065e-22	G	C	0.6189
9	51874	117569046	rs7848647	0.141308	0.0129961	1.54846e-27	C	T	0.6746
9	51874	4981602	rs10758669	-0.14975	0.012299	4.18504e-34	A	C	0.6504
9	51874	139271850	rs11793497	0.168922	0.0121801	9.80393e-44	G	A	0.423
10	51874	35466185	rs34779708	0.134457	0.0123872	1.89714e-27	G	T	0.3512
10	51874	81042475	rs1250573	-0.141693	0.0134477	5.85733e-26	A	G	0.3155
10	51874	101288347	rs7085798	-0.174348	0.0120372	1.52651e-47	A	C	0.5176
10	51874	6094697	rs61839660	0.148159	0.0203346	3.19227e-13	T	C	0.08983
10	51874	30708441	rs303429	0.0762756	0.0124275	8.37568e-10	T	C	0.5997
10	51874	59972299	rs2153283	-0.108804	0.0155227	2.39497e-12	A	C	0.217
10	51874	64438486	rs10995271	-0.187653	0.012242	4.92266e-53	C	G	0.6098
10	51874	75669190	rs2227551	0.0994456	0.0137489	4.72389e-13	T	G	0.7288
11	51874	3059360	rs12796489	-0.79177	0.0526931	4.95564e-51	A	C	0.02286
11	51874	64150370	rs559928	0.099124	0.0158237	3.74524e-10	C	T	0.8128
11	51874	76299649	rs11236797	0.180737	0.0120572	8.53886e-51	A	C	0.4444
11	51874	60799046	rs34787213	-0.14973	0.0183059	2.85496e-16	T	C	0.1401
12	51874	111884608	rs3184504	-0.067651	0.0119969	1.71017e-08	C	T	0.5074
12	51874	68579649	rs7969592	-0.0731898	0.011991	1.03612e-09	G	A	0.4746
12	51874	40669826	rs10878302	0.15677	0.023765	4.20436e-11	A	T	0.92855
12	51874	6493100	rs28999107	0.0856594	0.0126539	1.2933e-11	T	G	0.4387
12	51874	40607709	rs76906269	0.394341	0.0370279	1.74703e-26	G	A	0.01883
13	51874	100040654	rs9554587	-0.0951561	0.0146501	8.28896e-11	G	A	0.2242
13	51874	43040043	rs9594766	-0.0735547	0.0121434	1.38526e-09	A	G	0.5294
13	51874	27558881	rs1927681	0.0887872	0.0121244	2.42493e-13	A	T	0.443
13	51874	40695992	rs915286	0.066645	0.0119709	2.5875e-08	A	G	0.5488
13	51874	44484706	rs6561151	0.147148	0.0142318	4.6752e-25	A	G	0.2235
14	51874	88476004	rs11159833	0.155227	0.0207601	7.59277e-14	T	C	0.08681
14	51874	75741751	rs1569328	-0.109215	0.0167191	6.47441e-11	T	C	0.1702
15	51874	38847022	rs72727394	0.103233	0.0149661	5.28202e-12	T	C	0.2007
15	51874	67442596	rs17293632	0.128384	0.0139602	3.69828e-20	T	C	0.2364
16	51874	50508101	rs6500315	0.145539	0.0146056	2.17721e-23	G	A	0.7753
16	51874	11359680	rs1646019	-0.111379	0.013383	8.61787e-17	T	C	0.303
16	51874	50846832	rs2270395	0.124328	0.0144786	8.92689e-18	T	C	0.7616
16	51874	86015316	rs11117431	-0.14927	0.0164404	1.09094e-19	G	A	0.1978
16	51874	50725193	rs7194886	-0.226986	0.0121749	1.4184e-77	T	C	0.4357
16	51874	28517709	rs26528	0.119845	0.0122466	1.2933e-22	C	T	0.4576
17	51874	32570547	rs9889296	-0.143097	0.0137815	2.95665e-25	A	G	0.2723
17	51874	38023745	rs4795397	0.132338	0.0120311	3.83619e-28	G	A	0.4713
17	51874	40526273	rs12949918	-0.104177	0.0123587	3.47376e-17	C	T	0.4185
17	51874	57963537	rs1292053	0.0911854	0.0118917	1.74703e-14	G	A	0.442
18	51874	12782448	rs2847293	-0.166911	0.0158476	6.13762e-26	T	A	0.8404
18	51874	77220616	rs7236492	-0.0996611	0.017342	9.09452e-09	T	C	0.1537
19	51874	10525181	rs35164067	-0.143373	0.015563	3.18787e-20	A	G	0.2039
19	51874	33731551	rs17694108	0.0795895	0.0134523	3.29018e-09	A	G	0.2797
19	51874	34670725	rs640466	-0.0758092	0.0124963	1.30704e-09	C	T	0.3739
19	51874	1124031	rs2024092	0.147664	0.0143378	7.12525e-25	A	G	0.2162
19	51874	49206172	rs516246	0.114576	0.0123121	1.3277e-20	T	C	0.4652
20	51874	1682037	rs6111031	-0.282366	0.018121	9.60727e-55	T	C	0.1591
20	51874	44740196	rs6074022	-0.0963211	0.0137745	2.6965e-12	T	C	0.7497
20	51874	57824309	rs259964	-0.0713342	0.0119064	2.08238e-09	G	A	0.5414
20	51874	62329099	rs6062496	0.120078	0.0124099	3.81593e-22	A	G	0.5694
21	51874	16806709	rs1297258	-0.127246	0.0122169	2.10523e-25	T	C	0.4249
21	51874	34776695	rs2284553	0.103192	0.0123247	5.626e-17	G	A	0.5904
21	51874	45614860	rs8127691	-0.123357	0.0121887	4.4761e-24	C	T	0.6132
22	51874	39659773	rs2413583	-0.210407	0.0168361	7.72147e-36	T	C	0.1654
22	51874	41867377	rs727563	-0.0921252	0.014461	1.88274e-10	T	C	0.7973

## Sheet: Table. S3
Table S3 Characteristics of selected SNPs for Ulcerative colitis in European populations
chr.exposure	samplesize.exposure	pos.exposure	SNP	beta.exposure	se.exposure	pval.exposure	effect_allele.exposure	other_allele.exposure	eaf.exposure
1	47745	200875242	rs12132349	-0.166942	0.0143783	3.63664e-31	A	T	0.2809
1	47745	206943968	rs3024493	0.226278	0.0163471	1.41971e-43	A	C	0.1572
1	47745	22687173	rs111830527	-0.192324	0.0292804	5.08745e-11	A	G	0.05254
1	47745	67731368	rs7547569	-0.495701	0.0291648	8.70964e-65	C	T	0.06675
1	47745	1247494	rs12103	-0.0995588	0.0162944	9.96369e-10	C	T	0.8166
1	47745	2501516	rs10910092	-0.0863506	0.0127821	1.42266e-11	G	A	0.4676
1	47745	8185902	rs35223180	-0.141003	0.0175766	1.0392e-15	T	G	0.1791
1	47745	20171860	rs6426833	0.232387	0.0125836	3.77051e-76	A	G	0.536
1	47745	160856964	rs4656958	0.0824158	0.0138702	2.8167e-09	G	A	0.6821
1	47745	161479745	rs1801274	-0.170896	0.012653	1.4345e-41	G	A	0.4958
1	47745	197701992	rs16841904	0.0860225	0.015305	1.90349e-08	T	C	0.2028
2	47745	61204856	rs7608910	0.127099	0.0126851	1.25026e-23	G	A	0.3909
2	47745	163124051	rs1990760	-0.0855732	0.0134145	1.7809e-10	T	C	0.6085
2	47745	43481013	rs13430791	0.105886	0.0186614	1.39422e-08	A	G	0.1202
2	47745	199499443	rs9941524	0.0977156	0.0127881	2.15278e-14	G	A	0.4559
2	47745	25483121	rs10460566	-0.0817673	0.0144699	1.59643e-08	A	G	0.7611
2	47745	228660362	rs4973341	0.073473	0.0131405	2.25336e-08	T	C	0.6627
2	47745	102662888	rs10185424	-0.0965995	0.0125621	1.47367e-14	G	T	0.5396
2	47745	241563739	rs4676410	0.142022	0.0157426	1.85481e-19	A	G	0.2038
2	47745	219010146	rs11676348	0.0744362	0.0124232	2.07678e-09	T	C	0.4763
3	47745	49697459	rs9836291	0.170257	0.0132458	8.19785e-38	A	G	0.2878
4	47745	123171318	rs13136827	-0.111814	0.0176452	2.34542e-10	C	T	0.1622
4	47745	103434253	rs3774937	0.099276	0.0131621	4.60787e-14	C	T	0.3257
5	47745	158827769	rs56167332	0.141368	0.0131737	7.2711e-27	A	C	0.3375
5	47745	131669161	rs272882	0.145856	0.0138588	6.66807e-26	T	G	0.6733
5	47745	158619835	rs36070529	-0.091704	0.0160211	1.04073e-08	A	G	0.1999
5	47745	176788570	rs4976646	0.0787748	0.0132165	2.51721e-09	C	T	0.3415
5	47745	10689562	rs3776414	0.0704798	0.0128464	4.10346e-08	G	T	0.3756
5	47745	40414886	rs7711427	0.088938	0.0127983	3.67367e-12	C	A	0.613
6	47745	31508836	rs7738430	0.367964	0.0340763	3.50913e-27	C	T	0.02624
6	47745	31561747	rs4947328	0.239455	0.038129	3.38314e-10	G	A	0.02366
6	47745	32595223	rs9271858	0.122709	0.0129368	2.41769e-21	G	A	0.511
6	47745	20640871	rs4712520	0.0929892	0.0166206	2.20841e-08	C	T	0.8182
6	47745	31440497	rs2516440	-0.0997745	0.0137762	4.40352e-13	A	G	0.3222
6	47745	32580357	rs9271255	-0.284959	0.013809	1.31009e-94	T	C	0.732
6	47745	111888540	rs34659678	0.209947	0.0250948	5.95251e-17	T	C	0.05734
6	47745	138006504	rs6920220	0.146936	0.015222	4.77969e-22	A	G	0.2086
7	47745	17442679	rs1077773	0.0721282	0.012398	5.96458e-09	A	G	0.5238
7	47745	50175654	rs12718244	0.0717762	0.0126545	1.4115e-08	A	G	0.4081
7	47745	2869985	rs1182188	-0.107615	0.0137507	5.03153e-15	C	T	0.2989
7	47745	98750379	rs2395022	-0.183896	0.029166	2.87919e-10	C	A	0.95885
7	47745	128573967	rs4728142	0.0969671	0.0126655	1.91823e-14	A	G	0.439
7	47745	50498389	rs76546301	0.26496	0.0410174	1.04918e-10	A	G	0.01822
7	47745	107480126	rs6466198	0.133923	0.0128457	1.8954e-25	T	A	0.386
8	47745	129076573	rs13255292	-0.075463	0.0137225	3.81514e-08	T	C	0.3284
9	47745	117564875	rs4366152	0.120371	0.0135814	7.79471e-19	C	T	0.68
9	47745	139263891	rs10870077	-0.135741	0.0126242	5.77032e-27	G	C	0.5722
9	47745	4981602	rs10758669	-0.143218	0.0128828	1.03753e-28	A	C	0.6504
9	47745	93928416	rs4743820	0.0809228	0.0137572	4.04772e-09	T	C	0.7019
10	47745	101285872	rs10748783	-0.164756	0.0126394	7.73393e-39	A	C	0.5237
10	47745	104264107	rs2274351	0.0710979	0.0130334	4.89531e-08	T	C	0.5373
10	47745	94432000	rs2497318	-0.0714375	0.0125164	1.14641e-08	T	C	0.4504
10	47745	6176166	rs4747886	0.0738479	0.0128701	9.58341e-09	T	C	0.4081
10	47745	35331624	rs59418206	0.0735513	0.012978	1.45001e-08	A	G	0.3508
10	47745	64445564	rs10761659	0.117315	0.0126238	1.49796e-20	G	A	0.5399
11	47745	3059360	rs12796489	-0.67649	0.0559623	1.21787e-33	A	C	0.02286
11	47745	76291154	rs61893460	0.121119	0.0125424	4.60363e-22	A	G	0.4447
11	47745	58408687	rs11229555	-0.0823351	0.0144507	1.2147e-08	T	G	0.2515
11	47745	60776209	rs11230563	-0.0750666	0.0133556	1.90296e-08	T	C	0.348
11	47745	114430410	rs661054	-0.124858	0.0135529	3.18273e-20	G	A	0.3408
11	47745	96023427	rs483905	0.0849927	0.0135107	3.15929e-10	A	G	0.289
12	47745	68503836	rs12318183	0.162178	0.0126604	1.44278e-37	A	C	0.3854
12	47745	40614434	rs76904798	0.104624	0.0176013	2.77984e-09	T	C	0.1368
13	47745	41013977	rs941823	0.108669	0.0146906	1.39155e-13	C	T	0.7509
13	47745	27558881	rs1927681	-0.47866	0.0126594	1e-200	A	T	0.443
14	47745	88444752	rs55808324	0.127209	0.021035	1.47092e-09	A	G	0.09318
16	47745	23864590	rs7404095	0.0717686	0.0126826	1.52416e-08	C	T	0.5796
16	47745	68518992	rs79045992	0.118093	0.02083	1.43321e-08	A	G	0.1033
16	47745	30482494	rs11150589	-0.0798521	0.0127057	3.28398e-10	C	T	0.5268
16	47745	11704651	rs11641184	0.0780232	0.0124939	4.24043e-10	A	C	0.4762
17	47745	38023745	rs4795397	0.139853	0.012577	1.00624e-28	G	A	0.4713
17	47745	40507980	rs9891119	-0.0895467	0.0133101	1.72346e-11	C	A	0.3536
17	47745	70642923	rs17780256	-0.115389	0.0160316	6.12774e-13	C	A	0.1927
18	47745	46395022	rs7240004	-0.0823655	0.0130179	2.49862e-10	G	A	0.3795
18	47745	12887750	rs8096327	0.093806	0.0127914	2.24233e-13	G	A	0.3839
19	47745	33731551	rs17694108	0.0958444	0.0139396	6.16737e-12	A	G	0.2797
19	47745	10469975	rs12720356	0.153279	0.0227683	1.67225e-11	C	A	0.08572
19	47745	47119910	rs11083840	0.0691316	0.0125262	3.41036e-08	G	T	0.4025
20	47745	1682037	rs6111031	-0.260863	0.0190685	1.33137e-42	T	C	0.1591
20	47745	62329099	rs6062496	0.113898	0.0128769	9.13903e-19	A	G	0.5694
20	47745	48955424	rs913678	-0.0757579	0.013301	1.22914e-08	C	T	0.3293
20	47745	43068996	rs4812833	0.103346	0.0125571	1.87068e-16	A	G	0.5188
21	47745	16805676	rs1297256	-0.10106	0.0127351	2.09604e-15	T	C	0.4249
21	47745	45616324	rs4456788	-0.102758	0.0127344	7.06968e-16	A	G	0.6106
21	47745	40466744	rs2836883	-0.227134	0.0147424	1.47333e-53	A	G	0.2728
22	47745	39662480	rs9611131	-0.142696	0.0181548	3.84326e-15	C	T	0.1477

## Sheet: Table. S4
Table S4 Characteristics of selected SNPs for Inflammatory bowel disease in East Asian populations
chr.exposure	samplesize.exposure	pos.exposure	SNP	beta.exposure	se.exposure	pval.exposure	effect_allele.exposure	other_allele.exposure	eaf.exposure
1	6543	173159620	rs4113832	-0.478509	0.0846829	1.65e-08	T	C	0.05691
2	6543	43506324	rs13397737	-0.787808	0.11057	1.13e-12	T	G	0.04359
5	6543	158827769	rs56167332	0.212912	0.0360625	3.7e-09	A	C	0.372
6	6543	32658079	rs7775228	0.374231	0.0357427	1.78e-25	C	T	0.3604
6	6543	32759335	rs2621383	0.233508	0.0425696	4.26e-08	A	C	0.7666
6	6543	33026110	rs422544	-0.261735	0.0382516	8.39e-12	C	A	0.3339
8	6543	10773414	rs79315643	-0.745097	0.0709447	1.2e-25	G	A	0.09473
9	6543	117650465	rs77725210	0.223727	0.0358133	4.36e-10	G	A	0.408
9	6543	117558703	rs6478108	0.422491	0.0365322	1.11e-30	T	C	0.5972
10	6543	64541319	rs224090	-0.204722	0.0356828	1e-08	C	T	0.5199
10	6543	101285872	rs10748783	-0.251723	0.0361257	3.47e-12	A	C	0.5866

## Sheet: Table. S5
Table S5 Characteristics of selected SNPs for Crohn's disease in East Asian populations
chr.exposure	samplesize.exposure	pos.exposure	SNP	beta.exposure	se.exposure	pval.exposure	effect_allele.exposure	other_allele.exposure	eaf.exposure
2	5409	241569329	rs2975785	-0.245064	0.0448444	4.62999e-08	G	A	0.7296
4	5409	38325036	rs6856616	0.267545	0.0474982	1.75999e-08	C	T	0.2203
5	5409	158834367	rs60689680	0.270963	0.0418665	9.62055e-11	T	G	0.4095
6	5409	33138021	rs9368758	0.235293	0.0415098	1.43999e-08	A	G	0.5315
6	5409	32659582	rs4713586	0.652552	0.0496956	2.07014e-39	G	A	0.1548
6	5409	32351566	rs6930777	-0.964956	0.132027	2.66993e-13	T	C	0.0484
6	5409	33728755	rs2395449	0.309131	0.0485836	2.01002e-10	A	T	0.7011
6	5409	35065727	rs36110421	-0.518022	0.0861304	1.81001e-09	C	A	0.08954
6	5409	29412222	rs16894919	-0.329049	0.0569346	7.46002e-09	T	G	0.1882
8	5409	10773414	rs79315643	-0.826374	0.0889885	1.51985e-20	G	A	0.09473
9	5409	117564875	rs4366152	0.642073	0.0454612	2.52e-45	C	T	0.601
9	5409	117592638	rs2006996	0.524139	0.0428427	1.7402e-34	C	T	0.4996
10	5409	64541319	rs224090	-0.247455	0.0417369	3.02998e-09	C	T	0.5199
10	5409	101285872	rs10748783	-0.280698	0.0429599	6.36063e-11	A	C	0.5866

## Sheet: Table. S6
Table S6 Characteristics of selected SNPs for Ulcerative colitis in East Asian populations
chr.exposure	samplesize.exposure	pos.exposure	SNP	beta.exposure	se.exposure	pval.exposure	effect_allele.exposure	other_allele.exposure	eaf.exposure
1	4853	173162439	rs10465507	-0.799165	0.139692	9.87006e-09	A	C	0.04973
2	4853	43506324	rs13397737	-1.10646	0.175754	2.76001e-10	T	G	0.04359
6	4853	31232543	rs2844623	0.509173	0.0523425	1.3499e-22	T	C	0.2176
6	4853	32744852	rs13203429	0.346195	0.0483619	7.00971e-13	C	G	0.522
6	4853	32664093	rs2647015	0.621166	0.0524282	7.08925e-33	G	T	0.2054
6	4853	33625696	rs2274200	0.293384	0.0520131	1.6e-08	C	T	0.2522
8	4853	10773414	rs79315643	-0.58572	0.0962554	1.06001e-09	G	A	0.09473
9	4853	5213687	rs10975003	0.323021	0.0556579	6.07995e-09	C	T	0.1889
10	4853	50124724	rs2940716	3.11773	0.499615	4.10998e-10	A	G	0.0001345
